# Supplementary material for: Dietary Patterns and the Prevalence of Noncommunicable Diseases in the PURE Poland Study Participants
Source: Nutrients. 2023 Aug 10;15(16):3524. doi: 10.3390/nu15163524 (PMC10459498; doi:10.3390/nu15163524)
Supplement: Supplementary file 1 [file nutrients-15-03524-s001.zip]

Archive with 1 entries (1 files):
- nutrients-2493737-supplementary.pdf
